# Supplementary material for: Characterization of aminopeptidase encoding gene anp-1 and its association with development in Caenorhabditis elegans
Source: PeerJ. 2019 Nov 12;7:e7944. doi: 10.7717/peerj.7944 (PMC6857582; doi:10.7717/peerj.7944)
Supplement: Supplemental Information 12 [file peerj-07-7944-s012.xlsx]

## Sheet: KEGG of 20 up-regulated genes
Num	Term	Pathway id	Database	Ratio_in_study	Ratio_in_pop	Pvalue_uncorrected	Pvalue_corrected
2	ABC transporters	map02010	KEGG PATHWAY	2/4	25/5368	0.0001	0.0002
2	Lysosome	map04142	KEGG PATHWAY	2/4	99/5368	0.002	0.002

## Sheet: KEGG of 164 down-regulated gene
Num	Term	Pathway id	Database	Ratio_in_study	Ratio_in_pop	Pvalue_uncorrected	Pvalue_corrected
6	FoxO signaling pathway	map04068	KEGG PATHWAY	6/81	59/5368	0.0002	0.0103
3	Apoptosis - multiple species	map04215	KEGG PATHWAY	3/81	13/5368	0.0008	0.0125
3	Nitrogen metabolism	map00910	KEGG PATHWAY	3/81	12/5368	0.0007	0.0145
3	Arginine biosynthesis	map00220	KEGG PATHWAY	3/81	17/5368	0.0019	0.017
3	Dorso-ventral axis formation	map04320	KEGG PATHWAY	3/81	16/5368	0.0016	0.0177
5	mTOR signaling pathway	map04150	KEGG PATHWAY	5/81	78/5368	0.0062	0.0452
3	Alanine, aspartate and glutamate metabolism	map00250	KEGG PATHWAY	3/81	30/5368	0.01	0.063
3	Glyoxylate and dicarboxylate metabolism	map00630	KEGG PATHWAY	3/81	35/5368	0.0153	0.0842
2	Notch signaling pathway	map04330	KEGG PATHWAY	2/81	19/5368	0.0326	0.1592
4	Ubiquitin mediated proteolysis	map04120	KEGG PATHWAY	4/81	87/5368	0.0417	0.1835
2	DNA replication	map03030	KEGG PATHWAY	2/81	35/5368	0.0972	0.3889
2	Nucleotide excision repair	map03420	KEGG PATHWAY	2/81	37/5368	0.1068	0.3915
2	Glycolysis / Gluconeogenesis	map00010	KEGG PATHWAY	2/81	42/5368	0.1317	0.4138
2	Longevity regulating pathway - multiple species	map04213	KEGG PATHWAY	2/81	45/5368	0.1472	0.4318
2	Phosphatidylinositol signaling system	map04070	KEGG PATHWAY	2/81	45/5368	0.1472	0.4318
1	Phenylalanine metabolism	map00360	KEGG PATHWAY	1/81	12/5368	0.1669	0.4321
1	Glycosaminoglycan biosynthesis - heparan sulfate / heparin	map00534	KEGG PATHWAY	1/81	9/5368	0.128	0.4332
1	Histidine metabolism	map00340	KEGG PATHWAY	1/81	14/5368	0.1919	0.4692
1	Base excision repair	map03410	KEGG PATHWAY	1/81	16/5368	0.2162	0.5007
2	MAPK signaling pathway	map04010	KEGG PATHWAY	2/81	72/5368	0.2964	0.5217
1	Homologous recombination	map03440	KEGG PATHWAY	1/81	20/5368	0.2626	0.5252
1	Arachidonic acid metabolism	map00590	KEGG PATHWAY	1/81	19/5368	0.2513	0.5265
1	Mismatch repair	map03430	KEGG PATHWAY	1/81	18/5368	0.2398	0.5275
1	Metabolism of xenobiotics by cytochrome P450	map00980	KEGG PATHWAY	1/81	39/5368	0.4485	0.5333
1	ABC transporters	map02010	KEGG PATHWAY	1/81	25/5368	0.3168	0.5361
1	Fanconi anemia pathway	map03460	KEGG PATHWAY	1/81	25/5368	0.3168	0.5361
1	Tyrosine metabolism	map00350	KEGG PATHWAY	1/81	23/5368	0.2956	0.542
1	Basal transcription factors	map03022	KEGG PATHWAY	1/81	36/5368	0.4226	0.5469
2	Endocytosis	map04144	KEGG PATHWAY	2/81	108/5368	0.4881	0.5507
2	Autophagy - animal	map04140	KEGG PATHWAY	2/81	84/5368	0.3631	0.5509
1	Inositol phosphate metabolism	map00562	KEGG PATHWAY	1/81	31/5368	0.3767	0.5524
1	Lysine degradation	map00310	KEGG PATHWAY	1/81	38/5368	0.44	0.5531
1	ErbB signaling pathway	map04012	KEGG PATHWAY	1/81	38/5368	0.44	0.5531
2	Longevity regulating pathway - worm	map04212	KEGG PATHWAY	2/81	71/5368	0.2908	0.5563
1	Drug metabolism - cytochrome P450	map00982	KEGG PATHWAY	1/81	43/5368	0.4813	0.5573
1	AGE-RAGE signaling pathway in diabetic complications	map04933	KEGG PATHWAY	1/81	29/5368	0.3573	0.5615
1	Glutathione metabolism	map00480	KEGG PATHWAY	1/81	48/5368	0.5196	0.5715
1	RNA degradation	map03018	KEGG PATHWAY	1/81	48/5368	0.5196	0.5715
1	Neuroactive ligand-receptor interaction	map04080	KEGG PATHWAY	1/81	35/5368	0.4137	0.5871
1	Amino sugar and nucleotide sugar metabolism	map00520	KEGG PATHWAY	1/81	35/5368	0.4137	0.5871
1	Tryptophan metabolism	map00380	KEGG PATHWAY	1/81	35/5368	0.4137	0.5871
1	Glycerophospholipid metabolism	map00564	KEGG PATHWAY	1/81	56/5368	0.5751	0.6025
1	Wnt signaling pathway	map04310	KEGG PATHWAY	1/81	71/5368	0.6627	0.6781
1	Protein processing in endoplasmic reticulum	map04141	KEGG PATHWAY	1/81	136/5368	0.8769	0.8769
