# Supplementary material for: Characterization of aminopeptidase encoding gene anp-1 and its association with development in Caenorhabditis elegans
Source: PeerJ. 2019 Nov 12;7:e7944. doi: 10.7717/peerj.7944 (PMC6857582; doi:10.7717/peerj.7944)
Supplement: Supplemental Information 13 [file peerj-07-7944-s013.xlsx]

## Sheet: MAPK signaling pathway
Gene_id	Gene_name	FC(RB804/N2)	Log2FC(RB804/N2)	Pvalue	Padjust	Significant	Regulate	N2_1_Fpkm	N2_2_Fpkm	RB804_1_Fpkm	RB804_2_Fpkm	N2_Fpkm	RB804_Fpkm
WBGene00011352	rskn-1	0.352	-1.505	0.007896	0.2153	yes	down	23.968	95.783	15.651	16.03	59.876	15.841
WBGene00003043	lip-1	0.478	-1.064	0.03803	0.344	yes	down	65.708	176.164	51.592	50.277	120.936	50.934

## Sheet: Longevity regulating pathway 
Gene_id	Gene_name	FC(RB804/N2)	Log2FC(RB804/N2)	Pvalue	Padjust	Significant	Regulate	N2_1_Fpkm	N2_2_Fpkm	RB804_1_Fpkm	RB804_2_Fpkm	N2_Fpkm	RB804_Fpkm
WBGene00000001	aap-1	0.494	-1.016	0.01469	0.2518	yes	down	47.523	69.345	27.471	26.181	58.434	26.826
WBGene00000913	daf-18	0.205	-2.283	0.0001407	0.04842	yes	down	35.966	194.816	16.387	9.957	115.391	13.172
WBGene00002090	ins-7	0.392	-1.352	0.0123	0.2269	yes	down	147.164	218.645	86.232	44.378	182.904	65.305

## Sheet: FoxO signaling pathway
Gene_id	Gene_name	FC(RB804/N2)	Log2FC(RB804/N2)	Pvalue	Padjust	Significant	Regulate	N2_1_Fpkm	N2_2_Fpkm	RB804_1_Fpkm	RB804_2_Fpkm	N2_Fpkm	RB804_Fpkm
WBGene00000913	daf-18	0.205	-2.283	0.0001407	0.04842	yes	down	35.966	194.816	16.387	9.957	115.391	13.172
WBGene00000001	aap-1	0.494	-1.016	0.01469	0.2518	yes	down	47.523	69.345	27.471	26.181	58.434	26.826
WBGene00000865	cyb-1	0.389	-1.364	0.00789	0.2153	yes	down	370.222	832.572	252.668	138.748	601.397	195.708
WBGene00000867	cyb-2.2	0.207	-2.272	0.0002317	0.04842	yes	down	78.675	450.51	39.722	15.856	264.592	27.789
WBGene00000868	cyb-3	0.393	-1.346	0.02276	0.2854	yes	down	333.451	1753.98	350.634	258.746	1043.72	304.69
WBGene00000866	cyb-2.1	0.184	-2.44	8.105e-05	0.04842	yes	down	51.063	327.543	21.739	11.031	189.303	16.385
